# Supplementary material for: Seronegative Myasthenia Gravis with Concomitant SARS-CoV-2 Infection in a Dog
Source: Vet Sci. 2022 Jun 24;9(7):318. doi: 10.3390/vetsci9070318 (PMC9323121; doi:10.3390/vetsci9070318)
Supplement: Supplementary file 1 [file vetsci-09-00318-s001.zip]

Archive with 6 entries (6 files):
- Figure S1-IgG and IgMBorrelia.pdf
- Figure S2 - AChR antibodies titer.pdf
- Video S1.mp4
- Video S2 Gait after exercise.mp4
- Video S3 - Blink reflex and menace after exercise.mp4
- Video S4 - Gait after neostigmine challenge.mp4
